# Supplementary material for: Effects of yeast trehalose-6-phosphate synthase 1 on gene expression and carbohydrate contents of potato leaves under drought stress conditions
Source: BMC Plant Biol. 2012 May 30;12:74. doi: 10.1186/1471-2229-12-74 (PMC3459809; doi:10.1186/1471-2229-12-74)
Supplement: Additional file 2 — Differentially expressed genes in the leaves of wild-type (WT) potato and theTPS1transgenic (T2) variant in response to drought stress. The table contains only those genes that had a statistically significant and greater than 2-fold change in expression, were affected by either genotype (wild-type or transgenic), stress (drought or irrigated) or the interaction of the two factors, and have been annotated into functional groups. For statistical analyses, the “Rank product” and two-way ANOVA methods were used as implemented in the Multiple Experiment Viewer (MeV) software, part of the TM4 Microarray Software Suite [41], while for functional annotation, the MapMan software [42] was employed. Each gene in the table corresponds to an oligonucleotide probe on the POCI potato microarray [19] that can be identified with an identifier number and a gene ID (columns A and B). Columns C to E show the P-values of the two-way ANOVA statistics for genes affected by genotype, stress or their interaction. Columns F to I show the log2 value of the expression ratios of particular genes in the different comparisons. T2d, TPS1 transgenic line T2 under drought stress; T2w, TPS1 transgenic line T2 under irrigation; WTd, wild-type plant under drought stress; WTw, wild-type plant under irrigation. Columns J to L show functional bin information, gene descriptions and AT numbers. [file 1471-2229-12-74-S2.xlsx]

## Sheet: Munka1
POCI microarray identifier	POCI microarray gene ID	Genotype P value	Stress P value	Genotype and stress interaction P value	Expression ratio log2 value T2d-T2w down regulated genes	Expression ratio log2 value T2d-T2w up regulated genes	Expression ratio log2 value WTd-WTw down regulated genes	Expression ratio log2 value WTd-WTw up regulated genes	MapMan BinCode	MapMan BinName	AT Number and Gene description
59	micro.13899.c1		0.000376157				-2.86276		29.8	Protein. assembly and cofactor ligation	AT5G17170 rubredoxin family protein
352	micro.1319.c1		0.00426953				-2.49142		29.4	Protein.postranslational modification	AT4G23570 ubiguitin-ligase complex protein
408	micro.1692.c1		0.00174635				-2.99836		34.15	Transport.potassium	AT1G60160 potassium transporter family protein
574	micro.245.c1		4.74068e-10		-5.98884		-7.22986		27.3.29	RNA.regulation of transcription.TCP transcription factor family	AT3G15030 TCP family transcription factor 4
647	micro.150.c2		5.58272e-05		-3.73799		-3.31677		28.1.3	DNA.synthesis/chromatin structure.histone	AT5G03740 histone deacetylase
743	micro.7610.c1		7.20929e-05					1.94472	27.3.99	RNA.regulation of transcription.unclassified	AT2G36930 zinc finger (C2H2 type) family protein
889	micro.16466.c1		0.000192706			2.32936		4.96918	2.2.1.5	Major CHO metabolism.degradation.sucrose.Susy	AT4G02280 Sucrose synthase
929	bf_ivrootxx_0042e08.t3m.scf		0.000267041		-4.35836		-6.19973		26.10	Misc.cytochrome P450	AT3G26310 cytochrome P450, family 71, subfamily B, polypeptide 35
1148	micro.12390.c1		0.00248594				-2.45098		15.1	Metal handling.acquisition	AT1G01580 ferric-chelate reductase
1155	061a10af.esd	4.66208e-05	5.37147e-10	5.72959e-05	-3.31327		-10.7788		30.2.11	Signalling.receptor kinases.leucine rich repeat XI	AT1G75820 receptor kinase with an extracellular leucine-rich domain
1302	micro.318.c8		0.00209337					1.74156	29.2.4	Protein.synthesis.elongation	AT5G19510 elongation factor 1B alpha-subunit 2
1316	micro.6861.c3		0.00556534					2.0747	27.1.2	RNA.processing.RNA helicase	AT3G01540 DEAD box RNA helicase 1
1649	bf_tubsxxxx_0047c04_t3m.scf	0.00228092		0.00314927	-5.24043				12.2.2	N-metabolism.ammonia metabolism.glutamine synthase	AT3G53180 glutamate-ammonia ligase
1710	poaco39tv		0.00561927		-3.12029				29.5.11.4.3.2	Protein.degradation.ubiquitin.E3.SCF.FBOX	AT3G61060 F-box domain protein
2033	micro.2865.c1	0.00319813						1.0449	9.1.2	Mitochondrial electron transport / ATP synthesis.NADH-DH.localisation not clear	AT5G11770 NADH-ubiquinone oxidoreductase 20 kDa subunit
2084	micro.1986.c1	0.00950478						1.09594	29.4	Protein.postranslational modification	AT2G27210 kelch repeat-containing serine/threonine phosphoesterase family protein
2113	micro.15583.c1		3.33013e-06			3.14946		5.04783	30.1	Signalling.in sugar and nutrient physiology	AT1G42540 glutamate receptor
2204	micro.4875.c1		7.35037e-06				-5.52042		5.2	Fermentation.PDC	AT5G54960 pyruvate decarboxylase
2238	micro.5784.c1		0.00710682		-4.17625				2.2.2.2	Major CHO metabolism.degradation.starch.starch phosphorylase	AT3G29320 Starch phosphorylase L-2
2722	micro.2759.c1		0.000421685		-4.25068				30.2.11	signalling.receptor kinases.leucine rich repeat XI	AT2G31880 receptor-like leucine-rich repeat transmembrane protein kinase
2760	micro.490.c3		0.00348483				-3.26524		16.1.4.1	secondary metabolism.isoprenoids.carotenoids.phytoene synthase	AT5G17230 phytoene synthase
2781	micro.963.c2		0.00103055				-4.19504		34.99	transport.misc	AT3G52640 nicastrin-related protein
2852	micro.590.c6		0.00947578					2.1615	13.1.4.1	amino acid metabolism.synthesis.branched chain group.common	AT3G58610 ketol-acid reductoisomerase
3310	micro.1056.c2		0.000872407				-3.58483		29.3.2	protein.targeting.mitochondria	AT3G20000 translocase of the outer mitochondrial membrane
3425	micro.6676.c1		0.0028435					1.47548	35.1.5	not assigned.no ontology.pentatricopeptide (PPR) repeat-containing protein	AT3G52140 tetratricopeptide repeat (TPR)-containing protein
3502	micro.12127.c2	0.00622297	0.00346236				-3.01471		29.4	protein.postranslational modification	AT4G18700 serine-threonine kinase
3711	micro.2060.c1		0.000543219					2.17454	29.5.11	protein.degradation.ubiquitin	AT2G03890 phosphatidylinositol 3- and 4-kinase family protein
3750	micro.2503.c1	0.000281041					-3.44209		3.4.3	minor CHO metabolism.myo-inositol.InsP Synthases	AT2G22240 inositol-3-phosphate synthase isozyme 2
3777	micro.6147.c1		1.9423e-05	0.00662157	-4.79523				27.1.19	RNA.processing.ribonucleases	AT3G20420 double-stranded RNA binding / ribonuclease III
3789	micro.5426.c4		5.22422e-05		-4.3258		-2.8716		20.1	stress.biotic	AT2G14580 pathogenesis-related protein
3930	micro.11226.c1		0.00846767				-2.59293		34.13	transport.peptides and oligopeptides	AT4G24120 oligopeptide transporter
4192	bf_ivrootxx_0012b09.t3m.scf	8.96771e-05						1.3198	11.9.4.2	lipid metabolism.lipid degradation.beta-oxidation.acyl CoA DH	AT3G06810 acyl-CoA dehydrogenase-related protein
4330	micro.12313.c1		8.83507e-06		-5.33384		-4.63976		34.8	transport.metabolite transporters at the envelope membrane	AT1G12500 phosphate translocator-related protein
4459	micro.4225.c1		0.00886805					2.92209	34.3	transport.amino acids	AT1G15690 vacuolar-type H+-pumping pyrophosphatase
4596	micro.11274.c3	0.000194848					-1.82157		27.3.22	RNA.regulation of transcription.HB,Homeobox transcription factor family	AT2G22430 homeobox transcription factor
4650	micro.11498.c1			0.000295114				4.26684	3.2.3	minor CHO metabolism.trehalose.potential TPS/TPP	AT1G68020 trehalose phosphatase/synthase 6
4732	micro.12487.c1		3.14071e-07					1.8074	27.1	RNA.processing	AT2G34750 specific transcription initiation factor RRN3 family protein
5161	micro.13991.c1		8.63478e-07		-5.08248		-4.32802		15.1	metal handling.acquisition	AT5G50160 ferric-chelate reductase/ oxidoreductase
5322	micro.2869.c1		0.00969197		-3.41213				26.3	misc.gluco-, galacto- and mannosidases	AT1G51590 calcium ion binding / mannosyl-oligosaccharide 1,2-alpha-mannosidase
5357	potatof1668.scf		2.31442e-05		-3.87385		-2.39866		10.1.10	cell wall.precursor synthesis.RHM	AT1G78570 dTDP-D-glucose 4,6-dehydratase
5360	micro.4502.c1		3.59211e-07				-5.29796		28.1	DNA.synthesis/chromatin structure	AT3G42670 chromatin remodeling factor 38
5623	micro.3978.c2		2.42005e-07		-5.03499		-4.57769		27.3.6	RNA.regulation of transcription.bHLH,Basic Helix-Loop-Helix family	AT3G57800 basic helix-loop-helix (bHLH) family protein
5896	micro.288.c3		0.000829886				-2.35023		11.9.4.5	lipid metabolism.lipid degradation.beta-oxidation.acyl-CoA thioesterase	AT2G33150 acetyl-CoA C-acyltransferase
5954	micro.483.c1		0.00476135					2.5727	27.3.99	RNA.regulation of transcription.unclassified	AT1G51200 zinc family protein
6628	micro.13798.c1	0.00238171	1.3585e-06					1.60568	26.9	misc.glutathione S transferases	AT3G09270 glutathione S-transferase
6762	micro.1627.c1			0.00890919			-2.51443		27.3.67	RNA.regulation of transcription.putative transcription regulator	AT3G24010 PHD finger family protein
6802	micro.3531.c2		4.85695e-05				-4.9933		30.3	signalling.calcium	AT5G07240 calmodulin binding protein
6906	micro.180.c2		1.88824e-05					1.71364	27.4	RNA.RNA binding	AT3G18610 nucleolin-like protein|
6942	micro.5872.c3		2.26019e-05				-2.63687		2.1.1.3	major CHO metabolism.synthesis.sucrose.FBPase	AT1G43670 fructose-1,6-bisphosphatase
7126	micro.4442.c5		0.00635935					2.13626	29.3.1	protein.targeting.nucleus	AT5G17020 protein transporter
7222	micro.13524.c1		1.36846e-05		-3.86061		-2.40788		35.1.41	not assigned.no ontology.hydroxyproline rich proteins	AT4G01050 hydroxyproline-rich glycoprotein family protein
7301	micro.1278.c1		1.39245e-05				-5.77248		11.9.3.2	lipid metabolism.lipid degradation.lysophospholipases.carboxylesterase	AT5G20060 carboxylic ester hydrolase
7306	micro.4726.c1		0.000196714				-3.45421		29.4.1.57	protein.postranslational modification.kinase.receptor like cytoplasmatic kinase VII	AT5G57670 ATP binding / protein kinase/ protein serine/threonine kinase
7485	micro.2786.c2		0.00869088				-2.24922		27.4	RNA.RNA binding	AT1G17370 oligouridylate binding protein
7564	micro.3583.c4		0.000172935				-3.24624		20.1	stress.biotic	AT3G46710 disease resistance protein
7577	micro.12538.c1		0.00856704		-3.72097				26.16	misc.myrosinases-lectin-jacalin	AT5G60900 carbohydrate binding /receptor-like kinase
7935	bf_mxlfxxxx_0005g01.t3m.scf	0.00210928	0.000292961	0.00146402		9.39039			15.2	metal handling.binding, chelation and storage	AT4G08570 heavy-metal-associated domain-containing protein / copper chaperone
7944	acda00877b01.t3m.scf		0.000144698					1.91407	2.1.2.5	major CHO metabolism.synthesis.starch.transporter	AT5G13490 ADP,ATP carrier protein
7959	micro.1559.c1	0.000483371				4.10387			30.5	signalling.G-proteins	AT5G57960 GTP-binding family protein
8333	cstd5i3th	0.00189016				3.72414			33.99	development.unspecified	AT1G22770 gigentea protein
8348	micro.11227.c1		0.00113804				-3.31695		34.5	transport.ammonium	AT4G13510 ammonium transporter
8356	micro.3071.c1	0.00127994					-2.47988		30.5	signalling.G-proteins	AT1G43890 Rab GTPase homolog protein
8384	bf_mxflxxxx_0065g02.t3m.scf	9.27548e-06	0.00187898	0.000531285		5.34757			29.5.11.4.3.2	protein.degradation.ubiquitin.E3.SCF.FBOX	AT5G21040 F-box family protein / WD-40 repeat family protein
8447	acda03687d03.t3m.scf	0.00543558				2.84923			31.1	cell.organisation	AT5G12250 Tubulin beta-6 chain
8506	micro.331.c94		6.20699e-06					2.35839	27.3.99	RNA.regulation of transcription.unclassified	AT3G12630 zinc finger (AN1-like) family protein
8541	micro.8838.c1		0.000733245		-3.94881		-2.95492		29.5.11.4.2	protein.degradation.ubiquitin.E3.RING	AT1G71980 protease-associated zinc finger (C3HC4-type RING finger) family protein
8544	bf_stolxxxx_0053b01.t3m.scf	0.00501217	3.30516e-06			3.03432		3.55287	10.6.3	cell wall.degradation.pectate lyases and polygalacturonases	AT5G25610 dehydration-induced protein
8557	micro.11785.c1	0.00141181	1.9652e-08				-5.84658		23.4.1	nucleotide metabolism.phosphotransfer and pyrophosphatases.adenylate kinase	AT5G47840 adenylate kinase
8723	ssbn002p09u.scf	0.000256435				1.87272			31.1	cell.organisation	AT1G54560 Myosin-like protein XIE
8775	micro.3199.c1		0.00275037					2.2095	29.2.2	protein.synthesis.misc ribososomal protein	AT1G26880 60S ribosomal protein L34
8850	micro.165.c4		3.81564e-06	0.0091333			-8.00658		30.4.1	signalling.phosphinositides.phosphatidylinositol-4-phosphate 5-kinase	AT3G09920 1-phosphatidylinositol-4-phosphate 5-kinase
8920	micro.7770.c1	9.59893e-05				2.458			31.4	cell. vesicle transport	AT1G79990 coatomer protein subunit beta 2
8959	cstb47i6th	0.00307066				1.02948			27.3.57	RNA.regulation of transcription.JUMONJI family	AT1G08620 jumonji family protein / zinc finger (C5HC2 type) family protein
9134	micro.12060.c3		0.00889303				-2.1606		29.5.11.4.2	protein.degradation.ubiquitin.E3.RING	AT3G23280 zinc finger (C3HC4-type RING finger) family protein
9389	tbsk02146fc10.t3m.scf		1.58563e-06	0.00316017			-9.11373		17.1.1	hormone metabolism.abscisic acid.synthesis-degradation	AT1G04580 aldehyde oxidase
9592	bf_ivrootxx_0037g11.t3m.scf		0.000302905				-3.03278		1.1.1.2	PS.lightreaction.photosystem II.PSII polypeptide subunits	AT1G06680 oxygen-evolving enhancer protein
9653	micro.12202.c1		0.00487228				-2.2974		34.1	transport.p- and v-ATPases	AT5G44790 ATPase, coupled to transmembrane movement of ions, phosphorylative mechanism
9750	micro.6699.c2		0.00282573			5.42982		1.50144	27.3.22	RNA.regulation of transcription.HB,Homeobox transcription factor family	AT4G37790 homeobox-leucine zipper transcription factor
9778	micro.2935.c1	2.91356e-06				1.99136			35.1.9	not assigned.no ontology.BTB/POZ domain-containing protein	AT3G61600 POZ/BTB containing-protein
9844	micro.5172.c2		3.00329e-07				-5.03352		10.6.3	cell wall.degradation.pectate lyases and polygalacturonases	AT4G23820 glycoside hydrolase family protein
9891	micro.5095.c1		1.08228e-05				-4.5812		27.3.6	RNA.regulation of transcription.bHLH,Basic Helix-Loop-Helix family	AT1G32640 Myc transcription factor
10097	micro.189.c26		0.00443818					1.6084	29.2.2	protein.synthesis.misc ribososomal protein	AT3G52580 40S ribosomal protein S14
10144	stmej34tv		6.0398e-06		-3.89389		-3.60661		29.4	protein.postranslational modification	AT5G50000 protein kinase
10377	micro.4457.c1		0.000205214				-2.61172		29.5.11.4.3.2	protein.degradation.ubiquitin.E3.SCF.FBOX	AT2G02710 PAC motif-containing protein
10544	micro.2739.c1		7.90987e-08			3.91387		3.49378	13.2.3.4.1	amino acid metabolism.degradation.aspartate family.methionine.methionine gamma-lyase	AT1G64660 methionine gamma-lyase
10608	micro.13758.c1		2.71645e-06					1.56143	17.2.3	hormone metabolism.auxin.induced-regulated-responsive-activated	AT3G43120 auxin-responsive protein-related
10774	micro.4802.c1	0.00454682	7.1254e-05				-6.26596		17.8.1	hormone metabolism.salicylic acid.synthesis-degradation	AT5G38780 S-adenosyl-L-methionine:carboxyl methyltransferase family protein
10856	103a07af.esd		0.000852042					2.66293	29.2.4	protein.synthesis.elongation	AT2G18110 elongation factor 1-beta
11195	micro.2714.c3		3.74792e-07		-3.79087		-2.73099		34.99	transport.misc	AT1G72160 phosphoglyceride transfer family protein
11209	micro.29.c1		3.10964e-07				-3.51792		8.1.1.1	TCA / org. transformation.TCA.pyruvate DH.E1	AT5G50850 pyruvate dehydrogenase E1 component beta subunit
11235	micro.832.c1		0.00218734				-4.73319		26.13	misc.acid and other phosphatases	AT2G16430 acid phosphatase/ protein serine/threonine phosphatase
11280	cstb43g6th		0.00764366		-4.03013				20.1	stress.biotic	AT1G50180 disease resistance protein
11417	bf_stolxxxx_0037a07.t3m.scf	0.000590286	0.00114482					1.84357	29.2.2	protein.synthesis.misc ribososomal protein	AT3G04400 60S ribosomal protein L23
11458	poadh57tp		0.000466353				-2.92383		29.2.3	protein.synthesis.initiation	AT4G30690 translation initiation factor 3 (IF-3) family protein
11748	micro.4854.c1		1.11193e-07		-5.79307		-5.85695		26.12	misc.peroxidases	AT5G06720 peroxidase
11835	micro.5481.c2		8.34159e-05		-4.10789		-4.43174		35.1.41	not assigned.no ontology.hydroxyproline rich proteins	AT4G01050 hydroxyproline-rich glycoprotein family protein
12258	stmet67tv	0.00515989	0.000576759	0.00158756	-5.92057				26.2	misc.UDP glucosyl and glucoronyl transferases	AT4G15490 UDP-glycosyltransferase
12354	micro.5950.c1		7.33084e-06		-4.25923		-6.10089		27.3.7	RNA.regulation of transcription.C2C2(Zn) CO-like, Constans-like zinc finger family	AT1G25440 zinc finger (B-box type) family protein
12541	micro.15204.c1		4.87026e-05				-4.06551		29.5	protein.degradation	AT2G41790 peptidase M16 family protein / insulinase family protein
12573	micro.986.c1		0.000184906				-3.09624		20.2.1	stress.abiotic.heat	AT1G59725 DnaJ heat shock protein
12712	micro.14926.c1		0.000502186			2.40913		3.79285	29.5.7	protein.degradation.metalloprotease	AT1G17870 S2P-like putative metalloprotease
12854	micro.9169.c1		0.00918834			2.05108		1.93699	27.3.6	RNA.regulation of transcription.bHLH,Basic Helix-Loop-Helix family	AT2G42280 basic helix-loop-helix (bHLH) family protein
12889	micro.4785.c1		5.56421e-07		-5.76653		-9.49399		29.4.1.57	protein.postranslational modification.kinase.receptor like cytoplasmatic kinase VII	AT1G16120 wall-associated kinase-like protein
13062	cstb23k11th	0.000787453	2.38497e-05		-4.02985		-5.73177		29.5.3	protein.degradation.cysteine protease	AT3G12490 cysteine protease inhibitor
13074	micro.17272.c1		0.00447623				-2.49697		28.99	DNA.unspecified	AT3G02060 DEAD/DEAH box helicase
13115	micro.139.c6		7.87907e-07		-4.16734		-2.6479		20.2.1	stress.abiotic.heat	AT4G24190 endoplasmin homolog precursor
13127	micro.4650.c1		0.00570501				-2.79483		27.2	RNA.transcription	AT1G64860 sigma factor
13154	micro.106.c2		0.00703074				-7.7125		10.8.1	cell wall.pectin*esterases.PME	AT3G14310 pectin methylesterase
13177	micro.634.c1	0.000921338			-4.03139				30.3	signalling.calcium	AT1G19870 calmodulin binding protein
13311	micro.3577.c4		1.50021e-05				-3.44146		27.3.7	RNA.regulation of transcription.C2C2(Zn) CO-like, Constans-like zinc finger family	AT2G47890 zinc finger (B-box type) family protein
13318	bf_arrayxxx_0019b10.t7m.scf		0.000759192		-4.17117		-2.82228		30.3	signalling.calcium	AT5G08580 calcium-binding EF hand family protein
13339	micro.969.c3		4.30913e-05				-4.02358		8.1.1.1	TCA / org. transformation.TCA.pyruvate DH.E1	AT5G50850 pyruvate dehydrogenase E1 component beta subunit
13382	micro.5747.c1		2.02012e-09		-4.44506		-4.77981		11.8	lipid metabolism.'exotics' (steroids, squalene etc)	AT3G45070 sulfotransferase family protein
13536	micro.8477.c4	0.00463986	0.000655484					1.65497	29.2.2	protein.synthesis.misc ribososomal protein	AT3G59540 60S ribosomal protein L38
13737	micro.14960.c1	0.000544765	2.02837e-08	0.00694437	-3.50041		-7.97402		34.6	transport.sulphate	AT3G51895 sulfate transporter
13749	bf_stolxxxx_0007g07.t3m.scf	3.48551e-05				1.68869			27.3.63	RNA.regulation of transcription.PHD finger transcription factor	AT5G12400 PHD finger transcription factor
13773	micro.6564.c2	0.00719077				2.09582			27.2	RNA.transcription	AT2G36990 RNA polymerase sigma -70 factor
13877	bpli9k8th	0.000814533	9.26216e-05				-2.60973		19.10	tetrapyrrole synthesis.magnesium chelatase	AT5G13630 magnesium chelatase
13889	micro.254.c2		0.000933301		-4.26304		-2.54993		29.4	protein.postranslational modification	AT4G30960 CBL-interacting protein kinase
14049	micro.3418.c2	0.00281636				2.72609		1.99963	16.2.1.10	secondary metabolism.phenylpropanoids.lignin biosynthesis.CAD	AT5G63620 zinc-binding alcohol dehydrogenase family protein
14082	micro.13027.c1		7.75089e-06					1.69343	11.6	lipid metabolism.lipid transfer proteins etc	AT2G38530 non-specific lipid-transfer protein
14135	micro.8071.c2		0.000135625				-2.30131		27.3.73	RNA.regulation of transcription.Zn-finger(CCHC)	AT5G07350 tudor domain-containing protein / nuclease family protein
14145	micro.1506.c1		2.71612e-06				-2.96693		21.2.2	redox.ascorbate and glutathione.glutathione	AT3G24170 glutathione-disulfide reductase
14223	micro.3876.c2	2.97791e-05	0.000994086		-4.41545				20.1	stress.biotic	AT3G14470 disease resistance protein
14274	micro.8156.c1	0.00099757	0.000572621		-3.87767				31.1	cell.organisation	AT2G32240 kinesin
14483	micro.5158.c10		3.82127e-06		-4.26728		-7.65347		15.2	metal handling.binding, chelation and storage	AT5G02380 metallothionein-like protein
14585	micro.7284.c1		0.0015277			4.8221		2.28265	33.99	development.unspecified	AT1G22770 gigentea protein
14858	micro.7105.c1		0.00913488			1.8811			26.22	misc.short chain dehydrogenase/reductase (SDR)	AT4G13250 short-chain dehydrogenase/reductase (SDR) family protein
15026	bf_ivrootxx_0021f05.t3m.scf	0.00861138						2.36942	27.3.40	RNA.regulation of transcription.Aux/IAA family	AT5G65670 indoleacetic acid-induced protein/transcription factor
15376	micro.4804.c1		6.68026e-06					1.44635	34.1.1	transport.p- and v-ATPases.H+-transporting two-sector ATPase	AT1G19910 vacuolar-H+-pumping ATPase 16 kDa proteolipid subunit
15437	micro.2928.c1		0.00528894		-4.96271				26.12	misc.peroxidases	AT5G05340 peroxidase
15474	micro.16722.c1		4.91693e-09	0.00600913	-3.988		-8.70659		21.4	redox.glutaredoxins	AT4G33040 glutaredoxin family protein
15486	stmck48tv		0.000113236				-5.59088		29.4	protein.postranslational modification	AT5G25510 serine/threonine protein phosphatase 2A regulatory subunit B'
15513	pocb711tp		2.76001e-07			6.17515		5.05865	16.8.3	secondary metabolism.flavonoids.dihydroflavonols	AT2G23910 cinnamoyl-CoA reductase-related
15633	micro.14210.c1		0.00542534		-3.30416		-3.30261		29.5.11.4.2	protein.degradation.ubiquitin.E3.RING	AT5G60710 zinc finger (C3HC4-type RING finger) family protein
15664	micro.1940.c1		9.03939e-05					2.45873	29.5	protein.degradation	AT5G45390 Clp protease proteolytic subunit 4
16064	micro.134.c1		0.00640092	0.000552138			-4.9363		10.1.3	cell wall.precursor synthesis.AXS	AT1G08200 UDP-D-apiose/UDP-D-xylose synthase
16289	micro.5129.c1		4.94087e-05				-3.24539		29.5.5	protein.degradation.serine protease	AT1G33540 serine carboxypeptidase-like 18
16586	micro.10001.c1		0.00411871				-2.05523		30.5	signalling.G-proteins	AT5G17790 zinc finger protein
16895	micro.2600.c1		5.07435e-05				-4.09118		20.2.1	stress.abiotic.heat	AT3G14200 DnaJ heat shock N-terminal domain-containing protein
16903	micro.8449.c1		5.28289e-07					1.98073	20.2.2	stress.abiotic.cold	AT3G05890 cold-responsive protein
17048	micro.13862.c1		2.06171e-06		-3.50732		-4.4775		20.1	stress.biotic	AT4G02600 calmodulin binding resistance protein
17077	micro.13121.c1		5.88074e-06		-4.27776		-4.54045		26.10	misc.cytochrome P450	AT4G36220 ferulate 5-hydroxylase
17188	micro.4463.c1		4.21583e-05				-3.65326		10.5.3	cell wall.cell wall proteins.LRR	AT3G19320 leucine-rich repeat family protein
17391	micro.11141.c1		0.00048689				-3.21367		29.2.1.1	protein.synthesis.mito/plastid ribosomal protein.plastid	AT5G46160 50S ribosomal protein L14
17400	micro.6812.c1		0.00999731				-3.12926		27.3.67	RNA.regulation of transcription.putative transcription regulator	AT2G41870 remorin
17610	bf_cschxxxx_0011e12.t3m.scf		2.27671e-06	0.000873499			-7.42448		34.99	transport.misc	AT3G21690 MATE efflux family protein
17773	bf_acdcxxxx_0020e03.t3m.scf		2.29818e-05					1.5725	20.2.1	stress.abiotic.heat	AT3G44110 DnaJ protein homolog
17894	micro.11664.c1		0.000598726				-2.6642		26.7	misc.oxidases - copper, flavone etc.	AT4G12290 copper amine oxidase
18117	micro.196.c5		0.00223626			1.77933		4.75626	2.2.1.5	major CHO metabolism.degradation.sucrose.Susy	AT3G43190 Sucrose synthase
18132	micro.16152.c1		0.0054847				-5.07475		29.4.1.57	protein.postranslational modification.kinase.receptor like cytoplasmatic kinase VII	AT2G45590 protein kinase family protein
18245	micro.7568.c1		0.000597607	0.00488351			-5.15175		30.3	signalling.calcium	AT4G38230 calcium- and calmodulin-dependent protein kinase
18559	micro.913.c1		0.000242512					3.02607	29.2.3	protein.synthesis.initiation	AT1G13950 eukaryotic translation initiation factor 5A-1
18771	micro.1076.c1	6.59148e-05	0.00586753				-4.05605		34.8	transport.metabolite transporters at the envelope membrane	AT1G61800 antiporter/ glucose-6-phosphate transporter
18807	micro.7516.c5	0.00530274	7.82935e-06					2.05632	29.4	protein.postranslational modification	AT3G11410 protein phosphatase
18855	poac120tp		0.00245545			4.34391			20.2.1	stress.abiotic.heat	AT1G74310 heat shock protein
18891	micro.345.c2		0.000103095		-3.52012		-2.60173		34.1.1	transport.p- and v-ATPases.H+-transporting two-sector ATPase	AT4G34720 ATPase/ hydrogen ion transporting ATPase, rotational mechanism
18911	micro.11074.c1		6.95262e-06		-3.87689		-3.4694		30.2.11	signalling.receptor kinases.leucine rich repeat XI	AT5G65700 receptor-like protein kinase
18997	acda03110d02.t3m.scf		3.57766e-06				-4.71201		2.2.2.2	major CHO metabolism.degradation.starch.starch phosphorylase	AT3G29320 Starch phosphorylase L-1
19022	micro.168.c1		0.00553598		-3.22677				28.1.3	DNA.synthesis/chromatin structure.histone	AT1G08880 histone H2A
19154	bf_mxlfxxxx_0070e03.t3m.scf	6.97431e-07	0	1.05051e-10			-7.69019		29.5.3	protein.degradation.cysteine protease	AT2G27420 cysteine proteinase
19251	csta22p11th		2.99559e-08		-5.97827		-5.89306		29.2.1.1	protein.synthesis.mito/plastid ribosomal protein.plastid	AT5G30510 30S ribosomal protein S1
19340	micro.7831.c1		0.000260594					1.55302	17.2.2	hormone metabolism.auxin.signal transduction	AT3G02260 auxin transport protein
19475	micro.9576.c1		0.0086829	0.00134087			-4.28789		30.11.1	signalling.light.COP9 signalosome	AT5G42970 signalosome subunit
19486	micro.3645.c1	0.00548126					-2.32388		27.3.6	RNA.regulation of transcription.bHLH,Basic Helix-Loop-Helix family	AT5G01310 basic helix-loop-helix (bHLH) family protein
19818	micro.16616.c1		5.17266e-05		-3.90203		-3.82974		27.3.32	RNA.regulation of transcription.WRKY domain transcription factor family	AT4G26640 WRKY transcription factor
19995	bf_mxflxxxx_0027e09.t3m.scf		0.000254558		-7.02198		-3.54602		26.7	misc.oxidases - copper, flavone etc.	AT1G65560 allyl alcohol dehydrogenase
20520	micro.3704.c1	0.0021986	0.00096874				-3.56263		27.3.49	RNA.regulation of transcription.GeBP like	AT3G04930 transcription regulator
20530	micro.1007.c1		0.00131333		-4.32775		-2.47632		1.1.5.3	PS.lightreaction.other electron carrier (ox/red).ferredoxin reductase	AT1G15140 FAD/NAD(P)-binding oxidoreductase
20568	micro.4273.c4		0.00100664				-3.17505		29.2.3	protein.synthesis.initiation	AT4G00660 DEAD/DEAH box helicase
20713	micro.8599.c1		0.00705786			5.23246			29.5.11.4.2	protein.degradation.ubiquitin.E3.RING	AT5G42200 zinc finger (C3HC4-type RING finger) family protein
20929	bf_ivrootxx_0027g02.t3m.scf	0.000566726			-3.45777				30.3	signalling.calcium	AT2G18750 calmodulin binding protein
21094	micro.8694.c1		5.63083e-07		-3.92072		-3.03487		35.1.19	not assigned.no ontology.C2 domain-containing protein	AT3G18370 C2 domain-containing protein
21133	micro.1139.c5		0.000775909		-5.15426		-2.52496		29.5.11.4.2	protein.degradation.ubiquitin.E3.RING	AT5G20910 zinc finger (C3HC4-type RING finger) family protein
21191	micro.9426.c1			0.00269929				1.4555	27.3.37	RNA.regulation of transcription.AS2,Lateral Organ Boundaries Gene Family	AT5G67420 LOB domain protein 37
21216	micro.16282.c1			0.000236934			-4.67447		26.22	misc.short chain dehydrogenase/reductase (SDR)	AT3G50560 short-chain dehydrogenase/reductase (SDR) family protein
21314	micro.5339.c1		6.74247e-08		-6.07586		-7.60087		33.99	development.unspecified	AT3G45600 tetraspanin protein
21323	micro.6620.c1		1.92563e-09		-4.70012		-7.54622		17.5.1	hormone metabolism.ethylene.synthesis-degradation	AT4G25420 gibberellin 20-oxidase/ gibberellin 3-beta-dioxygenase
21350	bf_stolxxxx_0053h03.t3m.scf		0.00641228				-2.51077		28.1.3	DNA.synthesis/chromatin structure.histone	AT5G59970 histone H4
21368	micro.14722.c1		0.000860728				-2.93526		29.5.11.4.2	protein.degradation.ubiquitin.E3.RING	AT1G68820 membrane protein
21427	poae231tp		0.000283706				-2.11776		29.5.11.3	protein.degradation.ubiquitin.E2	AT2G33770 ubiquitin-protein ligase
21436	micro.10432.c1		0.00138793				-3.12258		26.2	misc.UDP glucosyl and glucoronyl transferases	AT3G21560 UDP-glycosyltransferase
21525	bf_stolxxxx_0051f02.t7m.scf			0.00302471			-5.62269		18.2	Co-factor and vitamine metabolism.thiamine	AT5G54770 Thiazole biosynthetic enzyme
21615	csts11c9th		4.51802e-06				-2.96229		30.5	signalling.G-proteins	AT5G46070 GTP binding / GTPase protein
21738	micro.9877.c1		7.82162e-06		-4.29193		-4.36179		27.3.60	RNA.regulation of transcription.NIN-like bZIP-related family	AT4G24020 NIN-like transcription factor
21807	micro.1091.c3	1.98031e-06						1.83644	28.1	DNA.synthesis/chromatin structure	AT2G19480 nucleosome assembly protein
21890	micro.4504.c1		0.00125597				-2.31445		21.1	redox.thioredoxin	AT4G29670 thioredoxin family protein
21912	micro.3211.c1	0.00743566	1.66533e-15		-6.32805		-5.77703		33.1	development.storage proteins	AT2G28680 cupin family protein
22033	micro.9630.c1	0.00240629	6.12601e-10		-4.52471		-5.5596		30.2.11	signalling.receptor kinases.leucine rich repeat XI	AT2G31880 receptor-like leucine-rich repeat transmembrane protein kinase
22061	bf_suspxxxx_0026b09.t3m.scf	0.00115635		0.00216955				3.35994	29.4	protein.postranslational modification	AT3G17510 CBL-interacting protein kinase
22119	micro.1886.c2		0.000374494				-2.67212		34.99	transport.misc	AT4G09160 phosphoglyceride transfer family protein
22360	micro.331.c9		1.00887e-06		-6.48941		-3.29896		1.1.1.1	PS.lightreaction.photosystem II.LHC-II	AT1G29930 chlorophyll a-b binding protein
22690	micro.12843.c1		0.000161279				-3.20724		17.2.3	hormone metabolism.auxin.induced-regulated-responsive-activated	AT2G46370 jasmonate resistant protein
22855	micro.5051.c1		0.0019595					1.7363	16.1.1.10	secondary metabolism.isoprenoids.non-mevalonate pathway.geranylgeranyl pyrophosphate synthase	AT1G78510 solanesyl diphosphate synthase
22901	micro.7994.c1		0.00151357		-4.68127		-1.98204		27.3.99	RNA.regulation of transcription.unclassified	AT5G10770 chloroplast nucleoid DNA-binding protein
22930	micro.11633.c1		0.0066404				-2.73285		29.6	protein.folding	AT5G16070 chaperonin
22980	micro.1565.c1	0.00152969			-3.7836				13.1.6.3.1	amino acid metabolism.synthesis.aromatic aa.phenylalanine.arogenate dehydratase / prephenate dehydratase	AT2G27820 prephenate dehydratase
23087	micro.6187.c1	0.000551462	0.00615158				-2.11959		26.4	misc.beta 1,3 glucan hydrolases	AT3G57270 glucan endo-1,3-beta-glucosidase
23096	micro.419.c2		0.000595896					1.55681	27.4	RNA.RNA binding	AT1G17370 oligouridylate binding protein
23188	micro.103.c1		0.00724088				-2.64064		29.5.11.4.3.2	protein.degradation.ubiquitin.E3.SCF.FBOX	AT5G46170 F-box family protein
23204	stmfb69tv		0.000881147				-4.53669		16.1.5	secondary metabolism.isoprenoids.terpenoids	AT5G23960 terpene synthase/cyclase family protein
23276	micro.2896.c1	0.000466904	0.000329173		-4.54618				11.9.3.3	lipid metabolism.lipid degradation.lysophospholipases.glycerophosphodiester phosphodiesterase	AT5G55480 glycerophosphoryl diester phosphodiesterase family protein
23456	bf_swstxxxx_0054e12.t3m.scf		0.000626013		-3.52242		-4.03362		13.1.1.1.1	amino acid metabolism.synthesis.central amino acid metabolism.GABA.Glutamate decarboxylase	AT2G02000 glutamate decarboxylase
23628	bf_stolxxxx_0024c03.t7m.scf		0.00179475					1.42098	20.2.1	stress.abiotic.heat	AT5G56010 Heat shock protein 81-3
23650	micro.12420.c1	0.00171615				1.89279			17.5.2	hormone metabolism.ethylene.signal transduction	AT1G50640 ethylene responsive element binding factor
23683	micro.2427.c1	0.00195817	8.33777e-13	0.00515748	-4.30475		-7.38293		4.14	glycolysis.PEPCase	AT1G53310 phosphoenolpyruvate carboxylase
23779	bf_suspxxxx_0044c07.t3m.scf	0.000634588	1.30067e-05		-3.49626		-2.95862		29.4	protein.postranslational modification	AT5G58320 kinase interacting protein-related protein
24243	micro.1573.c1		6.1028e-06		-3.42493		-5.28648		33.99	development.unspecified	AT5G50790 nodulin MtN3 family protein
24262	micro.1743.c1		0.00381908				-3.53053		4.2	glycolysis.PGM	AT5G51820 Phosphoglucomutase
24272	csts8a9th		0.000493779				-2.58737		20.2.3	stress.abiotic.drought/salt	AT5G25610 ABA-mediated dehydration-responsive protein
24330	micro.9197.c2		6.17848e-07		-4.21923		-2.92283		31.1	cell.organisation	AT2G01910 microtubule binding protein
24378	micro.3739.c1		8.13049e-07				-3.74915		3.2.2	minor CHO metabolism.trehalose.TPP	AT5G65140 trehalose-6-phosphate phosphatase
24409	cpro10k18th	0.00801415			-2.84562				2.1.2.2	major CHO metabolism.synthesis.starch.starch synthase	AT5G24300 starch synthase
24609	ssbt006g02x.scf		1.26192e-06			4.53832		4.12564	26.28	misc.GDSL-motif lipase	AT2G04570 GDSL-motif lipase/hydrolase family protein
24619	micro.11257.c1		0.000861567		-5.53794		-2.4087		34.3	transport.amino acids	AT5G23810 amino acid permease
24641	micro.100.c1		4.08343e-06				-2.33528		19.3	tetrapyrrole synthesis.GSA	AT3G22200 4-aminobutyrate transaminase
24749	micro.5173.c1		1.0341e-06				-5.39403		29.4	protein.postranslational modification	AT3G13670 protein kinase family protein
24811	bpli12h5th		0.000111065				-3.0196		20.2.1	stress.abiotic.heat	AT5G28540 luminal binding protein
24894	micro.3542.c1		0.000728849		-5.79271				30.3	signalling.calcium	AT1G08450 calreticulin
24897	bf_mxlfxxxx_0069d07.t3m.scf		0.000241436		-4.84613				27.3.6	RNA.regulation of transcription.bHLH,Basic Helix-Loop-Helix family	AT2G43010 basic helix-loop-helix (bHLH) family protein
25207	micro.2374.c1		0.00116973			2.49602		4.08192	29.5.11.4.2	protein.degradation.ubiquitin.E3.RING	AT3G48070 protein binding / zinc ion binding
25328	sdbn001o19u.scf	1.48175e-07			-3.61207				13.1.7.1	amino acid metabolism.synthesis.histidine.ATP phosphoribosyl transferase	AT1G09795 ATP phosphoribosyltransferase
25467	micro.2850.c2		0.00464801					1.84184	20.1	stress.biotic	AT1G78780 pathogenesis-related family protein
25476	micro.3396.c2	0.00503927	2.09754e-07					2.03279	29.3.2	protein.targeting.mitochondria	AT2G37410 translocase inner membrane subunit
25500	micro.308.c2		0.00792509					1.32387	31.1	cell.organisation	AT5G09810 actin
25542	micro.10315.c1		0.00320828		-3.56805				21.1	redox.thioredoxin	AT3G51030 thioredoxin H-type 1
25574	poccm19tp		5.95339e-06				-4.7903		27.3.39	RNA.regulation of transcription.AtSR Transcription Factor family	AT2G22300 ethylene-responsive calmodulin-binding protein
25745	stmix28tv	2.88923e-08	4.9043e-12	0.000328346		4.43077		9.82116	11.1.10	lipid metabolism.FA synthesis and FA elongation.beta ketoacyl CoA synthase	AT1G68530 acyltransferase
25836	bf_ivrootxx_0047e03.t3m.scf	0.00797078	2.48551e-05				-3.78018		13.1.2.3	amino acid metabolism.synthesis.glutamate family.arginine	AT4G24830 arginosuccinate synthase family
25947	micro.7019.c1	0.000523628	0.000307471			1.88458		7.06515	27.1	RNA.processing	AT5G46420 16S rRNA processing protein RimM family
26034	micro.2125.c6	0.00592444	2.83124e-11			6.53916		11.2973	11.6	lipid metabolism.lipid transfer proteins etc	AT2G38540 non-specific lipid transfer protein
26295	micro.11007.c2		0.00191329					1.96597	26.10	misc.cytochrome P450	AT3G14610 cytochrome P450, family 72, subfamily A, polypeptide 7
26745	ppccs50th		3.12765e-07					1.33367	15.2	metal handling.binding, chelation and storage	AT3G09390 metallothionein-like protein type 2
26945	micro.126.c10		0.00958144		-4.27582				27.3.6	RNA.regulation of transcription.bHLH,Basic Helix-Loop-Helix family	AT4G00870 basic helix-loop-helix (bHLH) family protein
27274	micro.8082.c1	0.00651548	0.00534196				-2.75319		35.1.3	not assigned.no ontology.armadillo/beta-catenin repeat family protein	AT4G16490 armadillo/beta-catenin repeat family protein
27310	micro.495.c1		0.00176209					1.66342	8.2.9	TCA / org. transformation.other organic acid transformaitons.cyt MDH	AT5G58330 malate dehydrogenase
27428	pocc418tp		0.000157832		-6.3881		-3.26036		27.3.3	RNA.regulation of transcription.AP2/EREBP, APETALA2/Ethylene-responsive element binding protein family	AT1G50640 ethylene-responsive transcription factor 3
27443	micro.1866.c1		3.52402e-06				-5.31298		16.1.2.5	secondary metabolism.isoprenoids.mevalonate pathway.phosphomevalonate kinase	AT1G31910 GHMP kinase family protein
27456	micro.13868.c1		1.96958e-05				-3.75328		30.3	signalling.calcium	AT3G20410 calcium- and calmodulin-dependent protein kinase
27483	stmgm67tv	2.17187e-05	2.11749e-05			3.03584		7.9699	16.1.5	secondary metabolism.isoprenoids.terpenoids	AT1G78955 beta-amyrin synthase
27535	micro.608.c1	0.00774381	9.97581e-07		-5.34053		-3.44136		29.5.5	protein.degradation.serine protease	AT3G63470 serine carboxypeptidase-like 40
27813	micro.479.c4		0.00617981		-4.52826				34.1	transport.p- and v-ATPases	AT2G24520 plasma membrane ATPase
27836	micro.2949.c1		0.000537618					2.54622	30.3	signalling.calcium	AT3G10300 calcium ion binding protein
27954	micro.6404.c1		0.00135491		-4.83212		-2.32992		30.3	signalling.calcium	AT3G43810 calmodulin
27984	micro.5199.c1		0.00299545				-2.51333		30.5	signalling.G-proteins	AT5G13300 GTPase family protein
28203	micro.108.c5		3.64766e-08				-3.39568		4.1	glycolysis.UGPase	AT3G03250 UTP-glucose-1-phosphate uridylyltransferase
28251	micro.1082.c4	0.000334258	1.96907e-05				-2.56958		20.1	stress.biotic	AT1G05850 chitinase
28272	micro.12401.c1	0.00452405						2.29313	29.2.1	protein.synthesis.mito/plastid ribosomal protein	AT4G35490 50S ribosomal protein L11
28289	micro.3746.c2		0.0002417		-3.87119		-5.07005		17.1.1	hormone metabolism.abscisic acid.synthesis-degradation	AT2G27150 abscisic aldehyde oxidase
28367	stmgs21tv		0.000437474				-2.67657		30.2.17	signalling.receptor kinases.DUF 26	AT1G70520 cysteine-rich receptor-like protein kinase
28753	micro.6903.c1		2.39039e-05		-4.55764				34.1.1	transport.p- and v-ATPases.H+-transporting two-sector ATPase	AT1G64200 hydrogen ion transporting ATP synthase, rotational mechanism
28773	micro.10215.c1		9.7664e-07			2.14049		2.12839	29.5.11.4.2	protein.degradation.ubiquitin.E3.RING	AT5G42200 zinc finger (C3HC4-type RING finger) family protein
28911	poabw49tv		8.32584e-07	6.3752e-05				8.69018	28.1	DNA.synthesis/chromatin structure	AT1G65580 inositol or phosphatidylinositol phosphatase
28914	micro.12653.c2		4.7188e-06				-3.77895		30.2.17	signalling.receptor kinases.DUF 26	AT5G60900 receptor-like protein kinase
28922	micro.12441.c1		1.13772e-06			5.60008		8.47617	33.2	development.late embryogenesis abundant	AT1G01470 late embryogenesis (Lea)-like protein
28958	micro.14056.c1		0.000473575			2.50203		1.31871	27.3.99	RNA.regulation of transcription.unclassified	AT1G67340 zinc finger (MYND type) family protein / F-box family protein
29129	micro.11694.c1		0.000620406					1.54859	13.2.6.2	amino acid metabolism.degradation.aromatic aa.tyrosine	AT1G06570 4-hydroxyphenylpyruvate dioxygenase
29343	micro.1068.c1		2.17283e-07		-5.4515		-4.2668		23.4.99	nucleotide metabolism.phosphotransfer and pyrophosphatases.misc	AT5G09650 inorganic pyrophosphatase family protein
29469	micro.10179.c3		2.55497e-05			2.37409			27.3.27	RNA.regulation of transcription.NAC domain transcription factor family	AT4G27410 NAC transcriptiopn factor
29583	micro.14952.c1		3.36203e-05			2.77548		1.67551	33.99	development.unspecified	AT5G13170 nodulin MtN3 family protein
29750	micro.16054.c1		0.00513047			2.42826			30.2.11	signalling.receptor kinases.leucine rich repeat XI	AT1G72180 receptor-like leucine-rich repeat transmembrane protein kinase
29793	micro.2516.c1		0.000296178		-6.2443		-1.84516		27.3.67	RNA.regulation of transcription.putative transcription regulator	AT5G09850 transcription elongation factor-related protein
30086	micro.5897.c1	1.80818e-11	0	1.11104e-09	-4.80464		-10.7888		25	C1-metabolism	AT2G44160 methylenetetrahydrofolate reductase
30198	micro.13293.c2			0.0012996				4.91325	29.5.11.20	protein.degradation.ubiquitin.proteasom	AT3G15180 proteasome-related protein
30354	micro.2719.c1		1.11287e-05					1.85757	21.1	redox.thioredoxin	AT1G08570 thioredoxin family protein
30639	micro.13713.c2		2.97487e-05				-3.54176		27.1.2	RNA.processing.RNA helicase	AT4G34910 DEAD/DEAH box helicase
30648	micro.1203.c1	0.00435133					-1.84889		27.4	RNA.RNA binding	AT4G00830 RNA binding protein
30805	micro.1298.c1	0.000747671				1.57835			35.1.5	not assigned.no ontology.pentatricopeptide (PPR) repeat-containing protein	AT3G29230 pentatricopeptide (PPR) repeat-containing protein
31096	micro.4821.c1	0.000158747	2.08443e-05	0.00806848			-7.05874		26.2	misc.UDP glucosyl and glucoronyl transferases	AT2G16890 UDP-glucoronosyl/UDP-glucosyl transferase family protein
31113	micro.9421.c2	0.00197074						1.47669	29.2.2	protein.synthesis.misc ribososomal protein	AT4G09800 40S ribosomal protein S18
31188	micro.5732.c3			0.000679044	-5.22909			2.15749	15.2	metal handling.binding, chelation and storage	AT3G56240 copper chaperone
31262	micro.6229.c1		0.00820559		-3.43025				1.1.1.1	PS.lightreaction.photosystem II.LHC-II	AT3G47470 chlorophyll a-b binding protein
31577	micro.2503.c3		0.00116206			2.10458		2.15473	3.4.3	minor CHO metabolism.myo-inositol.InsP Synthases	AT5G10170 inositol-3-phosphate synthase
31723	micro.2089.c1		0.00331494				-2.22346		21.2.1	redox.ascorbate and glutathione.ascorbate	AT1G75270 glutathione dehydrogenase
31768	micro.7634.c1		0.00421346				-3.06441		29.5.11.5	protein.degradation.ubiquitin.ubiquitin protease	AT3G11910 ubiquitin-specific protease
31990	micro.999.c1		3.09135e-10		-6.84176		-5.35557		30.2.99	signalling.receptor kinases.misc	AT1G25570 leucine-rich repeat protein-related kinase
32032	micro.5270.c2		0.00786542				-2.67584		16.1.2.4	secondary metabolism.isoprenoids.mevalonate pathway.mevalonate kinase	AT5G27450 mevalonate kinase
32038	micro.3079.c1		0.00876374		-3.81946				31.3.1	cell.cycle.peptidylprolyl isomerase	AT2G29960 cyclophilin 5
32139	micro.6902.c1		5.52674e-06					1.9897	33.99	development.unspecified	AT2G23810 tetraspanin protein
32212	micro.680.c2		3.33614e-05				-3.61634		17.3.1.2.99	hormone metabolism.brassinosteroid.synthesis-degradation.sterols.other	AT1G58440 Squalene monooxygenase
32270	micro.414.c3		1.36655e-05		-4.02521		-2.64991		27.3.6	RNA.regulation of transcription.bHLH,Basic Helix-Loop-Helix family	AT4G29100 bHLH transcription factor
32799	micro.992.c2	0.00638538	0.00661493	1.21344e-05				5.32198	22.1.3	polyamine metabolism.synthesis.arginine decarboxylase	AT4G34710 arginine decarboxylase
32808	micro.5844.c1		0.00469894				-2.51186		20.2.1	stress.abiotic.heat	AT2G42750 DnaJ heat shock N-terminal domain-containing protein
32843	micro.2891.c1	0.000112597					-2.33445		31.4	cell. vesicle transport	AT1G31730 epsilon-adaptin
32992	micro.3236.c1		0.00281042				-3.83512		28.1	DNA.synthesis/chromatin structure	AT5G55310 DNA topoisomerase I
33030	tbsk04854fe06.t3m.scf		0.00156362				-2.86464		27.3.11	RNA.regulation of transcription.C2H2 zinc finger family	AT1G43850 SEU transcription cofactor
33031	stmij83tv		0.000391075	0.00788316			-5.77706		29.5.2	protein.degradation.autophagy	AT3G15580 autophagy 8H
33166	157g11af.esd		0.000597145					2.50083	29.4	protein.postranslational modification	AT1G10630 ADP-ribosylation factor
33266	bf_mxlfxxxx_0071g09.t3m.scf		0.000143647				-2.97181		1.2.5	PS.photorespiration.serine hydroxymethyltransferase	serine hydroxymethyltransferase
33306	micro.6574.c1		3.46601e-07		-5.1351		-5.34919		10.8.1	cell wall.pectin*esterases.PME	AT4G02320 pectinesterase family protein
33341	micro.2873.c1		2.13403e-05		-4.2179		-4.24211		25	C1-metabolism	AT3G59970 methylenetetrahydrofolate reductase
33359	acda03609e09.t3m.scf	4.61063e-05	0.00569865					1.48982	33.99	development.unspecified	AT1G28330 Auxin-repressed 12.5 kDa protein
33396	micro.8726.c1	0.0067761						1.88014	34.99	transport.misc	AT5G65380 ripening-responsive protein
33410	poabz34tp		0.00174624				-2.3061		30.11.1	signalling.light.COP9 signalosome	AT5G43310 COP1-interacting protein-related
33559	micro.7638.c1		0.00142679				-3.61563		2.2.2.4	major CHO metabolism.degradation.starch.D enzyme	AT5G01260 glycoside hydrolase starch-binding domain-containing protein
33584	bf_arrayxxx_0001c10.t7m.scf	0.00536062						1.45952	29.5.11.3	protein.degradation.ubiquitin.E2	AT4G27960 ubiquitin-protein ligase
33586	bf_mxlfxxxx_0058h03.t3m.scf		0.00318475		-3.46867		-2.89317		20.1.1	stress.biotic.respiratory burst	AT5G47910 respiratory burst oxidase homolog protein
33783	micro.7866.c1		0.000108291				-2.39108		13.1.3.5	amino acid metabolism.synthesis.aspartate family.lysine	AT3G53580 diaminopimelate epimerase family protein
33988	micro.8456.c1		0.00052735			2.39943		3.07562	29.4	protein.postranslational modification	AT2G30360 SNF1-related protein kinase 3.22
33993	bf_stolxxxx_0037e06.t3m.scf		0.00730961			2.8857			31.1	cell.organisation	AT3G04140 ankyrin repeat family protein
34135	micro.9523.c2		2.86501e-11		-8.39043		-7.61519		21.1	redox.thioredoxin	AT5G39950 thioredoxin H-type 1
34155	micro.390.c1		7.93438e-05		-7.46883		-3.32866		12.1.1	N-metabolism.nitrate metabolism.NR	AT1G37130 nitrate reductase
34249	micro.3095.c1	0.00547739	2.71007e-05					3.21861	16.7	secondary metabolism.wax	AT1G02205 eceriferum
34605	micro.9469.c2		0.000288012		-5.13389		-3.29309		34.12	transport.metal	AT5G20650 copper ion transporter
34666	micro.546.c2		0.00507671				-2.40496		11.1.31	lipid metabolism.FA synthesis and FA elongation.pyruvate DH	AT2G34590 transketolase family protein
34718	micro.14491.c1		0.00758049			3.42336			34.3	transport.amino acids	AT2G42005 amino acid transporter family protein
34768	micro.4573.c2		0.000425344		-3.58297		-3.07799		29.3.4.99	protein.targeting.secretory pathway.unspecified	AT1G67680 RNA binding protein
35338	micro.3330.c1	0.00443861						1.07259	27.3.3	RNA.regulation of transcription.AP2/EREBP, APETALA2/Ethylene-responsive element binding protein family	AT5G47230 ethylene-responsive transcription factor 5
35490	micro.2151.c1		4.62228e-06		-3.92407		-3.63892		16.1.2.9	secondary metabolism.isoprenoids.mevalonate pathway.farnesyl pyrophosphate synthetase	AT4G17190 farnesyl pyrophosphate synthetase
35528	ssbn002j02u.scf		0.00916175				-2.5429		19.3	tetrapyrrole synthesis.GSA	AT5G63570 glutamate-1-semialdehyde 2,1-aminomutase
35695	micro.12684.c1		0.00303685				-2.19528		1.1.1.2	PS.lightreaction.photosystem II.PSII polypeptide subunits	AT2G39470 oxygen-evolving enhancer protein
35920	micro.1398.c1	0.00553048	0.000633063		-4.24073				34.14	transport.unspecified cations	AT2G26900 bile acid:sodium symporter family protein
36144	micro.2972.c1		0.00858925			2.4001		2.77684	27.3.65	RNA.regulation of transcription.Polycomb Group (PcG)	AT1G16690 enhancer of transcription factor
36182	micro.5265.c2		0.000110083		-7.29941		-4.40677		13.2.6.2	amino acid metabolism.degradation.aromatic aa.tyrosine	AT5G36160 1-aminocyclopropane-1-carboxylate synthase
36189	bf_mxlfxxxx_0067c07.t3m.scf	3.0018e-07	2.20653e-08	0.000779336			-6.61112		1.1.6	PS.lightreaction.NADH DH	AT5G58260 plastoquinone dehydrogenase subunit
36447	micro.17889.c1		6.65758e-08	0.00756331	-6.16035		-2.58558		20.2.1	stress.abiotic.heat	AT5G42480 chloroplast division protein
36455	micro.3285.c1		4.90927e-05		-4.75254		-2.50105		8.2.10	TCA / org. transformation.other organic acid transformaitons.malic	AT1G79750 malate dehydrogenase
36491	micro.15875.c1		0.00861339				-2.82394		33.99	development.unspecified	AT1G53885 senescence-associated protein-related
36507	micro.1734.c2	0.00498502						2.50844	4.13	glycolysis.PK	AT5G08570 pyruvate kinase
36513	micro.1876.c2		0.00135447				-2.8791		28.1	DNA.synthesis/chromatin structure	AT5G35970 DNA-helicase-like protein
36549	micro.4431.c1		0.00696417				-2.81917		19.10	tetrapyrrole synthesis.magnesium chelatase	AT5G13630 magnesium chelatase
36560	micro.12158.c1		0.00523736		-3.55779		-3.81192		26.9	misc.glutathione S transferases	AT3G09270 glutathione S-transferase
36623	micro.5002.c1		0.00629929			2.45172		2.62579	10.1.2	cell wall.precursor synthesis.UGE	AT4G23920 UDP-D-glucose/UDP-D-galactose 4-epimerase
36749	micro.1422.c2		7.39731e-05				-3.92224		31.4	cell. vesicle transport	AT3G24350 syntaxin 32
36906	micro.7014.c1		0.000245018			4.19633		4.63171	26.2	misc.UDP glucosyl and glucoronyl transferases	AT1G22360 UDP-glycosyltransferase
36980	micro.13440.c1		8.54673e-06	0.00682766	-7.19277				21.4	redox.glutaredoxins	AT2G30540 glutaredoxin family protein
37124	micro.5169.c1		0.00171087		-4.63273		-5.009		23.2	nucleotide metabolism.degradation	AT4G04955 allantoinase
37176	micro.474.c4		0.00682337					2.62906	10.1.5	cell wall.precursor synthesis.UXS	AT3G46440 UDP-xylose synthase
37196	micro.1047.c3	0.00630196	0.00140931			2.04486		2.82006	28.2	DNA.repair	AT3G02540 ubiquitin family protein
37659	micro.10340.c1		0.00103282		-5.18546		-2.74106		2.1.2.1	major CHO metabolism.synthesis.starch.AGPase	AT5G19220 glucose-1-phosphate adenylyltransferase
37782	micro.1095.c2		5.83588e-07				-4.26904		12.2.2	N-metabolism.ammonia metabolism.glutamine synthase	AT5G37600 glutamine synthetase
37890	micro.7160.c1		0.0022147		-3.25083				27.3	RNA.regulation of transcription	AT5G17560 BolA-like family protein
38002	micro.1147.c1	4.5605e-06	0.00155932	0.00881836		2.4379			29.3.4.4	protein.targeting.secretory pathway.plasma membrane	AT3G01340 transport protein
38048	micro.8388.c1	4.06234e-05	0.000431472				-5.26153		31.1	cell.organisation	AT2G19760 Profilin
38052	micro.4495.c3		7.76726e-05		-3.65409		-4.5235		29.5.11.3	protein.degradation.ubiquitin.E2	AT4G27960 ubiquitin-protein ligase
38061	micro.3365.c2	0.00658718	0.000131794				-3.6444		12.1.1	N-metabolism.nitrate metabolism.NR	AT5G53560 cytochrome b5
38128	bf_mxlfxxxx_0039b05.t3m.scf		2.08143e-06		-3.72086		-5.27952		3.2.1	minor CHO metabolism.trehalose.TPS	AT1G78580 trehalose-6-phosphate synthase
38507	micro.14351.c2		0.00999778				-2.85502		34.99	transport.misc	AT1G22530 phosphoglyceride transfer family protein
38598	micro.4597.c1		4.17627e-05				-2.94433		1.1.5.2	PS.lightreaction.other electron carrier (ox/red).ferredoxin	AT1G60950 ferredoxin
38998	micro.4684.c1		0.000160179				-2.23703		29.4	protein.postranslational modification	AT2G40860 protein kinase family protein / protein phosphatase 2C ( PP2C) family protein | chr2:17060825-17064186 REVERSEnot assigned
39031	sdbn006j18u.scf		0.000759267				-3.16818		20.1	stress.biotic	AT2G28790 osmotin-like protein
39115	micro.6625.c1		2.22747e-06				-5.51154		34.2	transporter.sugars	AT4G35300 carbohydrate transporter/ sugar porter
39178	bf_stolxxxx_0023h04.t3m.scf	0.000260445						1.4167	29.2.2	protein.synthesis.misc ribososomal protein	AT2G18020 60S ribosomal protein L8
39222	micro.2545.c1		0.00264317				-3.66492		27.3.29	RNA.regulation of transcription.TCP transcription factor family	AT5G23280 TCP family transcription factor
39426	micro.6577.c1		0.000103568		-3.94982				31.1	cell.organisation	AT5G19940 plastid-lipid associated protein
39440	bf_arrayxxx_0088a02.t7m.scf	0.00426078						3.59147	34.99	transport.misc	AT4G38380 MATE efflux protein-related
39493	micro.15720.c1	0.0094746	0.00210325		-3.55246				10.2.1	cell wall.cellulose synthesis.cellulose synthase	AT4G32410 cellulase synthase
39750	micro.3259.c1		0.00091508		-4.23032		-2.20036		20.2.1	stress.abiotic.heat	AT5G42020 luminal-binding protein 5 precursor
39763	bf_stolxxxx_0059e04.t3m.scf		0.00123818					2.02805	29.5.11.3	protein.degradation.ubiquitin.E2	AT3G46460 ubiquitin-protein ligase
39951	micro.9077.c2		0.00246519			2.38306		3.82138	27.3.22	RNA.regulation of transcription.HB,Homeobox transcription factor family	AT2G46680 homeobox transcription factor
40045	cstb1h22th		0.00168959				-2.58855		35.1.5	not assigned.no ontology.pentatricopeptide (PPR) repeat-containing protein	AT5G42310 pentatricopeptide (PPR) repeat-containing protein
40675	micro.16904.c1			0.000597356		2.5876	-2.58967		27.3.3	RNA.regulation of transcription.AP2/EREBP, APETALA2/Ethylene-responsive element binding protein family	AT5G67190 DRE-binding/AP2 domain-containing transcription factor
40734	micro.2385.c2		1.08814e-05				-3.09578		27.4	RNA.RNA binding	AT1G32790 RNA binding protein
40866	micro.9408.c1		0.00125131					3.03982	26.18	misc.invertase/pectin methylesterase inhibitor family protein	AT5G62350 invertase/pectin methylesterase inhibitor family protein
41134	poabm96tp		0.0011997		-3.464				29.5.1	protein.degradation.subtilases	AT4G10550 subtilase family protein
41541	cstb20e7th	0.00540385	3.85404e-05				-5.21879		11.2.3	lipid metabolism.FA desaturation.omega 3 desaturase	AT5G05580 omega-3 fatty acid desaturase
41676	micro.1625.c1		0.00373692				-2.40917		5.10	fermentation.aldehyde dehydrogenase	AT3G24503 3-chloroallyl aldehyde dehydrogenase/ aldehyde dehydrogenase
41865	micro.12704.c1		0.00025157				-4.67938		27.3.99	RNA.regulation of transcription.unclassified	AT4G36970 remorin family protein
41940	micro.16330.c1		0.00346823					1.38567	27.1.1	RNA.processing.splicing	AT5G06160 splicing factor-related protein
41981	pocbq10tp	0.00717224	0.000235495			2.83847		7.30223	34.3	transport.amino acids	AT4G38250 amino acid transporter family protein
42520	micro.670.c1		0.00097574					1.47226	11.1.10	lipid metabolism.FA synthesis and FA elongation.beta ketoacyl CoA synthase	AT1G01120 acyltransferase
42754	micro.141.c1		0.00126972					2.4828	21.1	redox.thioredoxin	AT4G04950 thioredoxin family protein
42784	micro.357.c1	0.00546964	6.13042e-06					1.79982	29.2.4	protein.synthesis.elongation	AT1G09640 elongation factor 1B-gamma
42932	micro.8542.c1		3.71958e-05		-7.39916		-3.9764		30.2.99	signalling.receptor kinases.misc	AT3G51990 protein kinase family protein
43154	micro.4029.c1		0.00529386				-2.42327		34.8	transport.metabolite transporters at the envelope membrane	AT5G54800 antiporter/ glucose-6-phosphate transporter
43172	micro.1318.c1		0.00563125		-3.75252				21.1	redox.thioredoxin	AT5G60640 protein disulfide-isomerase protein
43511	micro.3286.c2		0.0058816				-2.65864		13.1.5.3.1	amino acid metabolism.synthesis.serine-glycine-cysteine group.cysteine.OASTL	AT3G61440 beta-cyanoalanine synthase like protein
43589	micro.15254.c2	0.00413275	0.00488681					1.58823	29.2.2	protein.synthesis.misc ribososomal protein	AT1G08360 60S ribosomal protein L10A
43708	micro.484.c5		3.39598e-08				-2.4945		10.6.1	cell wall.degradation.cellulases and beta -1,4-glucanases	AT5G49720 endo-1,4-beta-glucanase
43729	csts30c7th		3.78761e-06		-4.15019		-6.63488		30.2.3	signalling.receptor kinases.leucine rich repeat III	AT2G26730 leucine-rich repeat transmembrane protein kinase
43765	micro.10325.c1		9.50142e-05			2.56357		3.41225	11.1.10	lipid metabolism.FA synthesis and FA elongation.beta ketoacyl CoA synthase	AT1G25450 very-long-chain fatty acid condensing enzyme
44188	micro.11150.c1		0.00017225				-3.1493		26.10	misc.cytochrome P450	AT2G45570 cytochrome P450, family 76, subfamily C, polypeptide 2
44197	micro.4160.c1		1.32708e-05		-6.12965		-4.63256		11.9.2.1	lipid metabolism.lipid degradation.lipases.triacylglycerol lipase	AT4G18550 lipase class 3 family protein
44220	micro.5726.c1		0.000209267				-5.08908		26.10	misc.cytochrome P450	AT4G36220 ferulate 5-hydroxylase
44244	micro.13983.c2	9.16225e-05	0.000805847				-4.21203		15.2	metal handling.binding, chelation and storage	AT5G19090 heavy-metal-associated domain-containing protein
44259	cstb3n9th		8.17605e-06		-3.71891		-3.05907		27.3.67	RNA.regulation of transcription.putative transcription regulator	AT3G48670 XS zinc finger domain-containing protein
44636	ssbt005a18x.scf		6.81726e-09			6.89807		8.85311	11.6	lipid metabolism.lipid transfer proteins etc	non-specific lipid-transfer protein
44811	micro.13374.c1		0.00126207		-4.07634		-2.294		29.5.1	protein.degradation.subtilases	AT1G32970 subtilase family protein
45113	micro.2219.c1		0.00225429		-3.42227		-2.37994		16.2.1.1	secondary metabolism.phenylpropanoids.lignin biosynthesis.PAL	AT2G37040 phenylalanine ammonia-lyase
